# Supplementary material for: The Role of microRNA in the Regulation of Cortisol Metabolism in the Adipose Tissue in the Course of Obesity
Source: Int J Mol Sci. 2024 May 7;25(10):5058. doi: 10.3390/ijms25105058 (PMC11120731; doi:10.3390/ijms25105058)
Supplement: Supplementary file 1 [file ijms-25-05058-s001.zip]

Archive with 1 entries (1 files):
- ijms-2967544-supplementary.pdf
